# Supplementary material for: Exploiting oxidative phosphorylation to promote the stem and immunoevasive properties of pancreatic cancer stem cells
Source: Nat Commun. 2020 Oct 16;11:5265. doi: 10.1038/s41467-020-18954-z (PMC7567808; doi:10.1038/s41467-020-18954-z)
Supplement: Supplementary file 4 — Source Data [file 41467_2020_18954_MOESM4_ESM.xlsx]

## Sheet: Fig.1 
Fig.1a						Fig.1d						Fig.1e						Fig.1f
%CD133 and Autofluorescence positive populations after sorting						%DeepRed area (CD133+Fluo+ vs CD133-Fluo-)						%CMXRos area (CD133+Fluo+ vs CD133-Fluo-)						Fold change in MT-RNR1 DNA copies (CD133+Fluo+ vs CD133-Fluo-)
CD133							CD133-Fluo-						CD133-Fluo-						CD133- Fluo-
Hours	Mean	SD	N			PANC185	3.5	5.3	7.68	6.5		PANC185	3.04	3.7	1.9	2.45		PANC185	1	0.9	0.8	0.68	0.72	1.12
0	71.45	7.7	3			PANCA6L	8.7	3.45	2.79	4.3		PANCA6L	3.5	1.42	1.68	2		PANCA6L	1.12	0.95	0.87	0.79	1.05	0.96
24	24.15	4.17	3															Pool	1	0.9	0.8	0.68	0.72	1.12	1.12	0.95	0.87	0.79	1.05	0.96
48	10.06	2.17	3				CD133+Fluo+						CD133+Fluo+
72	4.09	0.69	3			PANC185	17.3	19.2	20.3	18.6		PANC185	8.86	9.42	12.9	11.4			CD133+ / Fluo+
96	4.145	0.47	3			PANCA6L	14.74	9.5	8.9	12.6		PANCA6L	9.15	5.67	5.47	7		PANC185	3.2	2.5	2.75	3.1	2.8	3
																		PANCA6L	2	1.7	1.6	1.8	1.7	1.64
Fluo																		Pool	3.2	2.5	2.75	3.1	2.8	3	2	1.7	1.6	1.8	1.7	1.64
Hours	Mean	SD	N
0	63	4.1	3
24	9.87	1.73	3
48	2.67	0.13	3
72	2.125	0.58	3
96	1.4	0.15	3

## Sheet: Fig.2
Fig.2a						Fig.2e														Fig.2i																		Fig. 2m
Relative confluency over time (Gluc vs Gal)						Number of spheres/mL in 1st and 2nd generation (Gluc vs Gal)														Fold change in Pluripotency genes (Gluc vs Gal)																		Extreme limiting dilution assay analysis Gluc (A) vs Gal (B)
Hours	Glu		Gal				PANC185 Gluc						PANC185 Gal								Gluc								Gal
0	88	87	82	83		1st	16	19	25	30	40	33	85	55	60	75	80	81		OCT3/4	1	1.2	1.3	1	1.1	1.14	1.12	1	3.8	2.8	2	2	4	2.7	4	2.7
1	88	88	83	83		2nd	199	180	163	85	93	90	231	274	365	148	131	141		KLF4	1	1.2	1.3	1	1.1	1.14	1.12	1	2.4	5	3	1.6	4	1.5	1.3	1.7
2	88	89	83	83																SOX2	1	1.2	1.14	1	1.1	1.14	1.12	1	3.3	2	1.8	2	3	1.9	2.2	2
3	89	89	82	83			PANC185scd Gluc						PANC185scd Gal							SOX9	1	1.2	1.14	1.18	1	1.1	1.14	1.12	1.2	2.25	1.4	1.6	2	1.8	1.7	1.3
4	89	90	83	82		1st	53	87	59	97	69	100	90	135	124	189	256	153		NANOG	1	1.2	1.14	1.18	1	1.1	1.14	1.12	3	2.8	3.2	2.8	2.6	3.2	3.4	2.3
5	90	90	83	83		2nd	218	217	204	195	227	186	244	250	262	278	238	255
6	90	90	83	83
7	90	90	83	83
8	90	90	83	83																Fig.2j
9	91	91	83	83		Fig.2g														%YNL+ cells (Gluc vs Gal)
10	91	91	83	83		Fold change in autofluorescence in 1st and 2nd generation (Gluc vs Gal)														Gluc	Gal
11	92	92	83	83			Gluc						Gal							27.1	30.2
12	92	92	83	83		1st	1	1.2	1	0.8	0.95	1.25	5	7.7	8	10.8	4.4	6		25.4	46.8
13	93	93	83	83		2nd	0.9	1.1	0.9	0.79	1.3	0.83	7.8	6	2.5	3.2	2.4	4		9.9	32.1
14	93	93	83	83																17.5	37.3
15	93	93	83	83																20.5	24.6
16	94	94	83	83
17	93	94	83	83		Fig.2h
18	94	94	83	83		Fold change in CD133+CXCR4+ population in 1st and 2nd generation (Gluc vs Gal)														Fig.2l
19	94	94	83	83			Gluc						Gal							%mCherry+CD133+ cells for each injection (Gluc vs Gal)
20	94	95	83	83		1st	1	1.2	1	0.8	0.95	1	1.5	3.5	2.1	4	4.2	3			Gluc					Gal
21	95	95	83	83		2nd	0.9	1.1	0.9	0.79	1.3	0.8	3.36	1.87	2.3	3.3	2.1	2		50000	2.42	2.1	6.53			30.3	18.6	10.1	10	14.2
22	95	95.32	83	83																10.000	7.25	14.3	23.5			3.97	7.33	5.61	5.53
23	95	96	83	83																5000	9.46	5.82	7.1			52.4	35.4	41
24	96	96	83	83																1000						5.22	15.8	22.7
25	96	96	83	83
26	96	96	83	83
27	97	97	84	84
28	97	97	84	84
29	97	97	84	84
30	97	97	84	84
31	97	97	84	84
32	97	97	84	84
33	97	97	84	84
34	97	98	84	84
35	98	98	84	84
36	98	98	84	84
37	98	98	84	84
38	98	98	84	84
39	98	98	84	84
40	98	98	84	84
Fig.2b
%ratio autofluorescence/confluence at 40 hours (Gluc vs Gal)
Gluc			Gal
0.357575	0.354965	0.37	0.560729	0.547245	0.612942
Fig.2d
Fold change in CSC markers (Gluc vs Gal)
	Gluc														Gal
Autofluorescence	0.304	0.207	0.492	1.771	0.739	1.08	1.816	1.761	0.742	2.873	0.989	0.994	0.479	0.462	2.5	4.2	3.273	2.368	2.311	2.033	2.848	5.147	4.072	4.997	3.797	3.997	2.131	4.622	6.643
CD133	0.29	1	0.96	1.2	1										3.7	6	5.35	5.7	2.9	5.34
CD24	0.32	0.95	0.94	0.53	0.46	0.78									2.99	2.25	2.63	2.55	2.31	3.068	3
CXCR4	0.22	0.58	0.52	2.34	1.12	1.05	0.34	0.26	1.13						1.32	1.06	0.79	7.12	5.015	4.47	1.473	4.436	2.93	2.872
TEM8	1.5	1	0.7	1.2											3.2	2	2.2	2.5

## Sheet: Fig. 3 
Fig.3b																				Fig.3e
Fold change in Mitotrackers and MitoSOX (Gluc vs Gal)																				Fold change in metabolism genes (Gluc vs Gal)
	Gluc									Gal											Gluc								Gal
DeepRed	0.65	0.57	0.34	1.3	1.36	1.59	1.44	0.94	1	1.87	1.3	1.22	1.9	1.97	1.71	1.66	1.9	1.75		PGC-1α	1	1.2	1.3	1	1.1	1.14	1.3	1.3	3	2.3	2	1.8	1.4	1.5	1.3	1.3
MitoBlue	0.34	1.5	1.25	1.9	1.2	0.89	0.98	0.76	0.68	1.76	2.1	3	1.8	2.2	2.4	1.98	1.89	2		MT-RNR2	1	1.2	1.3	1	1.1	1.14	1.3	1.3	2.5	3.1	1.7	1.6	1.8	1.7	1.4	1.3
CMXRos	1.25	0.94	0.84	1.32	0.92	0.93	0.93	0.7	1.33	2.1	2.37	2.33	2.2	2	2.1	2.02	2.03	1.94		MT-COI	1	1.2	1.14	1	1.1	1.14	1.3	1.3	2	2.5	1.7	1.6	1.3	1.5	1.4	2
CMH2XRos	0.88	1.33	0.64	1.13	1.1	0.97	1.4	0.79	1.12	1.45	1.57	1.45	1.2	1.7	1.89	1.3	1.78	1.67		NDUFA9	1	1.2	1.14	1.18	1	1.1	1.3	1.3	2	1.7	2.3	2	2.4	2.3	1.6	1.5
MitoSOX	0.41	0.2	1.8	0.63	0.24	1.22	1.85	1.5	1.7	1	3.15	1.9	1.55	3.52	3.4	2.8	2.2	3.2		NRF2	1	1.2	1.14	1.18	1	1.1	1.3	1.3	2.3	2.7	2.6	2.5	1.9	1.8	1.6	4
																				PARKIN	1	1.2	1.14	1.18	1	1.1	1.3	1.3	3.79	1.9	1.5	1.4	2.5	1.6	1.7	1.2
Fig.3c
OCR data over time (Gluc vs Gal)																				Fig.3f
Time (minutes)	PANC185 Gluc			PANC185 Gal																Fold change in MT-RNR1 DNA copies (Gluc vs Gal)
1.59567	60.7485	52.4992	68.7947	78.71	92.4	73															Gluc									Gal
8.19677	64.7355	58.8649	50.5196	85.73	86.4	70														PANC185	1	1.1	0.9							1.8	2.2	1.93
14.8025	54.6401	67.2598	50.768	86.28	87.5	72.5														PANCA6L	0.87	1.17	0.83							1.4	1.23	1.34
21.4081	50.4884	65.8186	53.498	87.35	86.93	72														PANC286	0.95	1.05	0.82							1.45	1.67	1.51
28.0935	47.0622	51.3571	48.4367	49.66	55.46	50														Pool	1	1.1	0.9	0.87	1.17	0.83	0.95	1.05	0.82	1.8	2.2	1.93	1.4	1.23	1.34	1.45	1.67	1.51
34.6611	32.0296	36.4708	29.2235	38.43	44.3	35
41.2639	26.4321	30.4394	35.1399	34.48	42	33.4
47.95	90.5352	90.8261	100.018	135.2	145	140.5														Fig.3h
54.5566	110.316	96.2911	90.445	140	149	145														%DeepRed area (Gluc vs Gal)
61.1637	90.7925	100.788	100.296	135	150	140															Gluc					Gal
67.8557	16.1719	15	16.3769	30	31.7	30														PANC185	8.64	12.58	11.28	13	13.18	13	16	18.6	20	18.26
74.4227	15.7452	16	17.1447	31	32.5	31														PANCA6L	8.7	13.42	15.56	13	14	15.19	18.59	23.35	19.75	25
81.0223	15.4983	17	16.29	30	31.23	30
																				Fig.3i
Fig.3d																				%CMXRos area (Gluc vs Gal)
OCR (Gluc vs Gal)																					Gluc					Gal
	PANC185 Gluc									PANC185 Gal										PANC185	5.56	5.53	9.48	8.92	10.72	19.35	30.25	27.57	27.7	23.81
Basal respiration	64.7355	54.6401	50.4884	58.8649	67.2598	65.8186	50.5196	50.768	53.498	85.73	86.4	70	86.28	87.5	72.5	87.35	86.93	72		PANCA6L	9.2	15.56	10.56	10.83	12	16.75	16.84	24.6	18.7	30
Max.Respiration	90.5352	90.8261	100.018	110.316	96.2911	90.445	90.7925	100.788	100.296	135.2	145	140.5	140	149	145	135	150	140
ATP production	47.0622	51.3571	48.4367	32.0296	36.4708	29.2235	26.4321	30.4394	35.1399	49.66	55.46	50	38.43	44.3	35	34.48	42	33.4
Non mit.respiration	16.1719	15	16.3769	15.7452	16	17.1447	15.4983	17	16.29	30	31.7	30	31	32.5	31	30	31.23	30		Fig.3k
Spare Reserve Capacity	25.79	36.18	49.53	51.45	29	24.6	40.27	50	46.8	49.7	58.6	70.5	53.72	61.5	72.5	47.65	63.1	68		%TOM20 area (Gluc vs Gal)
Proton Leak	30.89	36.35	32	26.28	20.5	22.1	21	13.5	19	19.66	13.76	20	7.43	11.8	4	4.5	10.77	3.4			Gluc				Gal
																				PANC185	21.19	32.6	26.9	28	45.58	58.75	50.03	50.7
																				PANCA6L	27.41	22.62	22.58	22.93	34.74	50.33	43.65	44.96
																				Fig.3l
																				%PARKIN area (Gluc vs Gal)
																					Gluc				Gal
																				PANC185	3.49	4.66	5.62	4.4	14.7	11.7	14	16.58
																				PANCA6L	7.03	8.41	6	5.73	13.98	16.28	15.86	13.66							s

## Sheet: Fig. 4
Fig.4a																													Fig.4g
GSEA analysis (Gal vs Gluc)															Fig.4b														%PKH26 possitive cells over time in PANC185 (Gluc vs Gal)
	NAME	GS<br> follow link to MSigDB	GS DETAILS	SIZE	ES	NES	NOM p-val	FDR q-val	FWER p-val	RANK AT MAX	LEADING EDGE				%cells in each phase of cell cycle (Gluc vs Gal)														Days	Gluc			Gal
Gal	HALLMARK_CHOLESTEROL_HOMEOSTASIS	HALLMARK_CHOLESTEROL_HOMEOSTASIS	Details ...	73	0.699894	2.20769	0	0	0	1860	tags=44%, list=8%, signal=47%					G0/G1	S	G2/M											0	100	99	98	100	99	98
	HALLMARK_MTORC1_SIGNALING	HALLMARK_MTORC1_SIGNALING	Details ...	197	0.491709	1.77169	0	0.000990365	0.002	4652	tags=42%, list=20%, signal=52%				PANC185 Gluc	53	14	33											3	92.8	90	88	96.9	92	94.6
	HALLMARK_HYPOXIA	HALLMARK_HYPOXIA	Details ...	191	0.42339	1.52209	0	0.034887	0.094	4430	tags=40%, list=19%, signal=49%				PANC185 Gal	63	19	18											7	39.8	45	50	95.1	94	93.6
	HALLMARK_REACTIVE_OXYGEN_SPECIES_PATHWAY	HALLMARK_REACTIVE_OXYGEN_SPECIES_PATHWAY	Details ...	46	0.517993	1.51009	0.014652	0.031689	0.112	5243	tags=50%, list=22%, signal=64%				PANC185scd Gluc	54	13	33											14	34.3	30	27.8	92.2	89	85
	HALLMARK_TNFA_SIGNALING_VIA_NFKB	HALLMARK_TNFA_SIGNALING_VIA_NFKB	Details ...	196	0.406821	1.45859	0.00168634	0.0509813	0.205	2560	tags=27%, list=11%, signal=30%				PANC185scd Gal	70	12	18
	HALLMARK_ESTROGEN_RESPONSE_EARLY	HALLMARK_ESTROGEN_RESPONSE_EARLY	Details ...	195	0.39971	1.43502	0	0.0575436	0.268	4784	tags=40%, list=20%, signal=50%				PANCA6L Gluc	58	16	26
	HALLMARK_ANDROGEN_RESPONSE	HALLMARK_ANDROGEN_RESPONSE	Details ...	96	0.408402	1.33895	0.0294627	0.127682	0.57	1985	tags=19%, list=8%, signal=20%				PANCA6L Gal	67	21	12											Fig.4h
	HALLMARK_ADIPOGENESIS	HALLMARK_ADIPOGENESIS	Details ...	191	0.352063	1.28251	0.0320946	0.201873	0.793	5336	tags=36%, list=23%, signal=46%																		%PKH26 possitive cells over time in PANC185scd (Gluc vs Gal)
	HALLMARK_PEROXISOME	HALLMARK_PEROXISOME	Details ...	103	0.383547	1.27454	0.0733788	0.193381	0.815	3027	tags=22%, list=13%, signal=26%																		Days	Gluc			Gal
	HALLMARK_ANGIOGENESIS	HALLMARK_ANGIOGENESIS	Details ...	36	0.460176	1.26086	0.128596	0.195903	0.838	2625	tags=28%, list=11%, signal=31%																		0	100	99	98	100	99	98
	HALLMARK_PI3K_AKT_MTOR_SIGNALING	HALLMARK_PI3K_AKT_MTOR_SIGNALING	Details ...	104	0.370263	1.23991	0.0837607	0.214433	0.886	7399	tags=54%, list=32%, signal=78%				Fig. 4d														3	92.5	87	94	98.2	97	96.4
	HALLMARK_OXIDATIVE_PHOSPHORYLATION	HALLMARK_OXIDATIVE_PHOSPHORYLATION	Details ...	183	0.343745	1.23932	0.0557432	0.197514	0.888	6880	tags=42%, list=29%, signal=58%				%beta gal-possitive area (Gluc vs Gal)														7	83.8	76	69	95.8	92	90.6
	HALLMARK_IL6_JAK_STAT3_SIGNALING	HALLMARK_IL6_JAK_STAT3_SIGNALING	Details ...	86	0.380051	1.21898	0.0977312	0.221748	0.926	2158	tags=21%, list=9%, signal=23%					Gluc						Gal							14	44.8	35	50.3	85.7	80	75.3
	HALLMARK_IL2_STAT5_SIGNALING	HALLMARK_IL2_STAT5_SIGNALING	Details ...	195	0.339894	1.21721	0.0881834	0.21014	0.928	4153	tags=29%, list=18%, signal=35%				PANC185	28.32	24.32	33.2	30.96	32.02	30	16.69	20	14.89	19.75	22.86	21
	HALLMARK_WNT_BETA_CATENIN_SIGNALING	HALLMARK_WNT_BETA_CATENIN_SIGNALING	Details ...	42	0.4314	1.21538	0.16548	0.199595	0.932	2431	tags=29%, list=10%, signal=32%				PANCA6L	24.45	21	26.17	26.97	25.1	22.76	15.62	12.3	15.46	19.32	11.44	13.1
	HALLMARK_MYC_TARGETS_V2	HALLMARK_MYC_TARGETS_V2	Details ...	58	0.39543	1.18607	0.160714	0.241383	0.971	6627	tags=47%, list=28%, signal=65%																		Fig. 4i
	HALLMARK_GLYCOLYSIS	HALLMARK_GLYCOLYSIS	Details ...	196	0.326366	1.17103	0.114841	0.254312	0.982	5220	tags=38%, list=22%, signal=49%																		%PKH26 possitive cells over time in PANCA6L (Gluc vs Gal)
	HALLMARK_PANCREAS_BETA_CELLS	HALLMARK_PANCREAS_BETA_CELLS	Details ...	40	0.409623	1.16896	0.238616	0.244599	0.983	2611	tags=23%, list=11%, signal=25%																		Days	Gluc			Gal
Gluc	HALLMARK_DNA_REPAIR	HALLMARK_DNA_REPAIR	Details ...	141	-0.330541	-1.17271	0.111607	0.236662	0.922	5122	tags=33%, list=22%, signal=42%																		0	100	99	98	100	99	98
	HALLMARK_COAGULATION	HALLMARK_COAGULATION	Details ...	137	-0.340276	-1.21984	0.0966981	0.229977	0.827	3061	tags=26%, list=13%, signal=29%																		3	96	94	97.5	99.3	98	99.1
	HALLMARK_ALLOGRAFT_REJECTION	HALLMARK_ALLOGRAFT_REJECTION	Details ...	199	-0.334027	-1.24356	0.0357995	0.218991	0.759	3094	tags=23%, list=13%, signal=26%																		7	87.9	84	80	98.4	95	93.4
	HALLMARK_MYC_TARGETS_V1	HALLMARK_MYC_TARGETS_V1	Details ...	196	-0.368069	-1.35456	0.00753769	0.0997066	0.421	6685	tags=53%, list=29%, signal=73%																		14	70.6	60	57.8	92.3	89	84
	HALLMARK_G2M_CHECKPOINT	HALLMARK_G2M_CHECKPOINT	Details ...	192	-0.367791	-1.36209	0.0119617	0.116345	0.4	3185	tags=22%, list=14%, signal=26%
	HALLMARK_INTERFERON_GAMMA_RESPONSE	HALLMARK_INTERFERON_GAMMA_RESPONSE	Details ...	196	-0.445831	-1.6686	0	0.00575905	0.018	2273	tags=26%, list=10%, signal=28%
	HALLMARK_E2F_TARGETS	HALLMARK_E2F_TARGETS	Details ...	196	-0.456017	-1.68677	0	0.00774274	0.016	5178	tags=38%, list=22%, signal=49%																		Fig.4j
	HALLMARK_INTERFERON_ALPHA_RESPONSE	HALLMARK_INTERFERON_ALPHA_RESPONSE	Details ...	92	-0.571898	-1.91704	0	0.00163553	0.002	3789	tags=48%, list=16%, signal=57%																		%PKH26 possitive cells over time in PANC286 (Gluc vs Gal)
																													Days	Gluc			Gal
																													0	100	99	98	100	99	98
																													3	86.5	80	78.9	94.8	98	90
																													7	61	57	52.4	76.7	80	72.3
																													14	26.5	30	21.5	47.4	55	61.4
																													Fig.4k
																													%PKH26 possitive cells over time in PANC286 (Gal vs Gal+Gluc)
																														14 days Gal			14 days Gal + 7 days Gluc
																													PANC185	92.2	90	88	20.8	30	22
																													PANC185scd	85.7	89	82	11.6	20	22
																													PANCA6L	92.3	91	88	15.9	20	17
																													PANC286	47.4	60	53	4.98	7	10

## Sheet: Fig. 5
Fig. 5c														Fig. 5i
Number of autophagic vesicles (Gluc vs Gal)														Fold change in ATG5 gene (Gluc vs Gal)
	Glu						Gal								Gluc												Gal
PANC185	5	13	4	4	12	4	38	33	12	21	12	20		PANC185	1	1.1	0.9										3.8	4.2	4
PANCA6L	12	7	8	14	10	9	17	21	25	18	18	23		PANC185scd	0.87	1.17	0.83										2.2	1.87	2.05
														PANCA6L	0.95	1.05	0.82										1.56	1.73	1.64
														PANC286	1	0.93	0.86										2.13	1.94	2.08
Fig. 5e														Pool	1	1.1	0.9	0.87	1.17	0.83	0.95	1.05	0.82	1	0.93	0.86	1.56	1.73	1.64	3.8	4.2	4	2.2	1.87	2.05	2.13	1.94	2.08
%LC3B area (Gluc vs Gal)
	Gluc				Gal									Fig. 5j	Unprocessed scans of immunoblots					Fig. 5k
PANC185	12	10	12.29	11.2	15.2	12.76	14.73	12.7												Fold change in autophagy flux (Gluc vs Gal)
PANC185scd	7.71	7.43	6.98	8	9.58	12.7	13.13	14													Gluc								Gal
																				PANC185	1.07	1.17	1.2	1					2.4	2	1.7	1.5
																				PANC185scd	1.2	1	0.9	1.18					2.38	2	3	2.17
Fig. 5f																				Pool	1.07	1.17	1.2	1	1.2	1	0.9	1.18	2.4	2	1.7	1.5	2.38	2	3	2.17
%LAMP-1 area (Gluc vs Gal)
	Gluc				Gal
PANC185	6	2.34	5.27	2.15	12.9	18.19	11.79	17.61
PANC185scd	6.52	5.38	5.12	5.9	11.7	12	9.4	10
Fig 5g	Unprocessed scans of immunoblots
Fig. 5h
Relative LC3B II protein expression (Gluc vs Gal)
	Gluc				Gal
PANC185	0.752996				6.0514
PANC185scd	4.00814				5.74527
PANCA6L	4.00173				8.90881
PANC286	4.98561				5.63126
Pool	0.752996	4.00814	4.00173	4.98561	6.0514	5.74527	8.90881	5.63126

## Sheet: Fig. 6
Fig. 6b																		Fig. 6g										Fig. 6l
Fold change in immune evasion markers (Gluc vs Gal)																		Relative immune cytokines secretion (A.U.) (Gluc vs Gal)										Fold change in cell death in Donor 1 (Gluc vs Gal)
	Gluc						Gal												Gluc			Gal							Gluc				Gal
PD-L1	0.45	1.282	1.103	0.6	0.742	0.721	7.57	2.554	7.061	6.22	3.7	2							Mean	SD	N	Mean	SD	N				PANC185	1.45258	1.52709	1.59157	1.63412	0.961905	0.886991	0.86586	0.992303
CD47	1.12	0.8	0.8	0.7	1.1	1.1	2.25	2.52	2.7	2.26	2.65	2.28						CCL2	0.2792	0.197424	4	1.6902	0.195121	4				PANC185scd	1.78817	2.06213	2.24533	2.29275	1.05095	0.960844	0.927239	0.890194
CD155	0.73	0.47	1.27	0.96	1.31	0.86	1.12	1.67	1.43	1.6	1.7	1.4						CXCL12	6.5983	0.210714	4	7.3866	0.28938	4				PANCA6L	1.5614	1.38478	1.42376	1.41896	1.22285	1.24266	1.2012	1.20774
CD206	0.81	1.12	1.05	1	0.9	1.1	5.15	3.62	2.71	3	4	3.5						GM-CSF	7.3225	1.11474	4	4.9849	0.567499	4
ULBP2/5/6	0.92	1	1.05	1.2	1	1	0.23	0.3	0.21	0.26	0.21	0.2						ICAM-1	6.7145	0.97366	4	4.0455	0.0295551	4
																												Fig. 6m
																												Fold change in cell death in Donor 2 (Gluc vs Gal)
Fig. 6c																		Fig. 6h											Gluc				Gal
Fold change in EMT genes (Gluc vs Gal)																		Relative immune cytokines secretion (A.U.) (Gluc vs Gal)										PANC185	5.60464	5.7799	5.96636	5.18276	2.23792	2.33379	2.43985	2.4778
	Gluc								Gal										Gluc			Gal						PANC185scd	11.562	12.3234	13.1528	14.087	7.49888	8.01029	8.25174	8.76992
Cdh1	1	1.2	1.3	1	1.1	1.14	1.12	1	1.5	0.8	1	0.7	1.2	0.7	0.8	0.9			Mean	SD	N	Mean	SD	N				PANCA6L	6.77907	6.79852	6.47428	6.49572	4.36667	4.41765	4.31145	4.30873
Slug	1	1.2	1.3	1	1.1	1.14	1.12	1	2.1	2.3	1.4	1.6	1.3	1.5	2.4	2.6		CCL5	14.7227	3.54763	4	4.4016	0.775127	4
Snail	1	1.2	1.14	1	1.1	1.14	1.12	1	1.4	1.6	1.4	1.6	1.3	1.5	2.5	2.7		CXCL1	29.316	3.88665	4	10.5796	5.53998	4
Vim	1	1.2	1.14	1.18	1	1.1	1.14	1.12	3.2	3.4	1.2	1.3	0.8	0.9	1	0.9		Serpin E1	18.3586	3.59193	4	8.1527	3.08981	4				Fig. 6n
Zeb1	1	1.2	1.14	1.18	1.1	1.1	1.14	1.12	4.5	4.7	2.1	2.3	3	4.6	2.2	4		IL-8	93.4292	0.59259	4	98.2371	0.751229	4				Fold change in cell death in Donor 3 (Gluc vs Gal)
																													Gluc				Gal
																												PANC185	2.30684	2.38812	2.46682	2.4842	0.912579	0.947951	1.01419	1.05674
Fig. 6d																		Fig. 6k										PANC185scd	1.95666	1.71099	1.84912	2.0515	1.14628	1.25873	1.11594	0.975787
Absorbance of TGFbeta secretion (Gluc vs Gal)																		%DilC+PKH67+ cells (Gluc vs Gal)										PANCA6L	1.89878	1.71038	1.60127	1.82789	1.44537	1.42402	1.36165	1.42607
	Gluc						Gal												PANC185 Gluc				PANC185 Gal
PANC185	0.203	0.228	0.325	0.281	0.343	0.269	0.315	0.331	0.354	0.445	0.384	0.358						Donor 1	64.5	75.8	68.8	67.1	33.2	22.7	52	53
PANC185scd	0.194	0.196	0.196	0.18	0.22	0.22	0.216	0.231	0.288	0.208	0.283	0.32						Donor 2	72.6	68.8	70.3	60	38	42.1	56.1	52
PANCA6L	0.198	0.219	0.169	0.214	0.158	0.174	0.204	0.33	0.279	0.239	0.246	0.279						Donor 3	56.1	58.2	68.8	60	55.7	48.7	56.1	52
PANC286	0.141	0.142	0.159	0.155	0.143	0.128	0.197	0.26	0.182	0.197	0.19	0.201							PANC185scd Gluc				PANC185scd Gal
																		Donor 1	41.6	23.4	40.3	41.6	19.4	19.5	23.5	24.7
																		Donor 2	40	40.6	24.4	23.7	17.6	19.5	11.5	13.4
Fig. 6e																		Donor 3	42.7	38	40	41.6	23.4	24.2	23.5	19.5
Fold change in NFKB gene (Gluc vs Gal)																			PANCA6L Gluc				PANCA6L Gal
	Gluc				Gal													Donor 1	52.3	52.5	58	63	44.1	40.8	54	56.4
PANC185	1	1.2	1.14	1.18	2.34	2.64	2.2	2.43										Donor 2	42.7	44.5	43.4	45.4	14.1	13.7	40.5	40.7
PANC185scd	0.9	1.1	1.87	1.1	1.55	1.75	1.68	1.57										Donor 3	46.5	46.1	44.5	45.4	43.9	42.2	40.5	43.4
PANCA6L	0.86	0.95	1.12	1	2.15	2.34	2.27	2.19
PANC286	1.2	0.92	0.87	1.11	1.9	1.87	2.14	2.05
Fig. 6f
Heat map: Relative immune cytokines secretion (A.U.) (Gluc vs Gal)
	CCL1	CCL2	MIP-1α	CCL5	CD40L	C5a	CXCL1	CXCL10	CXCL11	CXCL12	G-CSF	GM-CSF	ICAM-1	IFN-γ	IL-1α	IL-1β	IL-1ra	IL-2	IL-4	IL-5	IL-6	IL-8	IL-10	IL12p70	IL-13	IL-16	IL-17A	IL-17E	IL-18	IL-21	IL-27	IL-32α	MIF	Serpin E1	TNF-α	TREM-1	CTR+	CTR-
PANC185 Gluc	1.75896	0.2792	0.935319	9.38576	0	0	16.6682	3.72731	0	6.74732	2.45696	8.11075	6.02606	0	0	0	2.71289	0	0	0	0	97.7059	0	0	6.13774	2.5128	0	2.08004	1.57748	3.64821	0	2.01024	31.2424	6.62634	0	0	100	0
PANC185 Gal	3.4262	1.6902	3.4262	4.9497	0	0	6.6622	2.7531	0	7.5913	4.434	4.5836	4.0246	0	0	0	4.2766	0	0	0	0	93.8483	0	0	5.1505	3.2137	0	2.4814	2.1153	3.8081	0	2.6901	26.1961	5.2607	0	0	100	0
PANCA6L Gluc	3.901	0	3.4415	20.0597	0	0	41.9638	7.2524	0	6.4493	3.3411	6.5343	7.403	0	0	0	2.4068	0	0	0	0	98.7683	0	0	3.1713	3.1249	0	2.3064	1.9473	3.8469	0	1.7349	22.8822	30.0909	0	0	100	0
PANCA6L Gal	3.60585	0	2.37122	3.85355	0	0	14.4969	4.17865	0	7.18202	2.43701	5.38619	4.06641	0	0	0	2.37122	0	0	0	0	93.0102	0	0	3.12593	2.32477	0	1.8255	2.04224	5.28557	0	2.10803	21.6415	11.0446	0	0	100	0

## Sheet: Fig. 7
Fig. 7b				Fig. 7c				Fig. 7d				Fig. 7f
Integrated density 1dpi (Gluc vs Gal)				Proliferation ratio 4dpi (Gluc vs Gal)				Proliferation ratio 6dpi (Gluc vs Gal)				%mCherry+ cells short time (Gluc vs Gal)
Gluc	Gal			Gluc	Gal			Gluc	Gal				Gluc																	Gal
7295591	89859220			0.189469	0.229441			0.444179	1.76728			Spleen	7.45	6.27	7.5	7.48	10.3	4.67	2.84	5.36	4.13	1.42	1.83	2.29	4.79	5.54	4.84	5	5.63	9.15	16.1	9.28	9	6.11	3.1	11.7	3.49	4.64	2.85	6.48	4.86	2.11	3.4	6.42	5	4.35
67791620	7523268			1.27705	2.10882			0.291072	1.78693			Liver	2.7	6.76	8.04	3.28	0.93	0.95	0.43	0.48	0.67	0.81	0.74	0.5	5.72	2.45	1.78	1.35		3.84	2.12	5.06	3.05	3.54	3.26	1.44	2.36	1.77	1.56	1.72	7.78	3	1.47	6.88
29474490	21777360			0.278666	0.103509			0.390086	0.273073			Pancreas	1.49	2.39	1.7	3.7	8	3	7.52	2.2	1.2	1.13	3.22	5.81	3.13	1.13	2.98	1.38	1.28	13	2.71	3.73	1.76	2.8	2.3	13.3	3.59	4.47	4.52	4.33	5.9	3.01	9.19	12.5	13.2	17.3
79706260	38437240			0.54833	0.382815			0.10466	0.512622			Lungs	3.22	2.05	5.85	10.5	4.89	3.87	7	12.5	5.93	8.89	6.44							2.43	5.86	1.79	3	1.7	12.6	7	2.74	4.25	9.79	2.21
74376590	37447290			0.70404	0.122095			0.583611	0.5			Blood	0.021	0.025	1.67	0.22	0.285	0.956	2.65	0.754	1.27	1.27	1.12	0.086	0.185	0.048	0.129	0.131	0.086	2.69	4.94	2.42	2.37	2.87	2	2.7	1.51	0.2	3.5	5.2	4.8	0.5	0.1	0.089	0.103
28653030	24921700			0.7722	3.01186			0.86571	0.289
82431120	671417			0.404308	0.10435			0.495103	2.00115
72246300	16624790			0.265053	2.68661			0.101818	0.812889			Fig. 7g
17546680	13122150			0.174231	0.729696			0.44548	1.7			%mCherry+ cells long time (Gluc vs Gal)
21864600	30554220			0.545233	2.09408			0.873316	1.96				Gluc						Gal
26672920	191622			0.588784	0.570792			0.601001	1.84			Spleen	1.31	1.14	1.22	1.17	1.23	0.75	1.75	1.66	2.31	1.62	1.25	3.15
73460260	15909390			0.134982	2			0.744219				Liver	0.74	0.51	1.41	1.62	1.47	1.5	2.88	2.24	1.45	1.21	1.72	2.77
12079610	642320			1.21482	2.34			0.536525				Pancreas	0.25	0.39	0.54	0.52	0.39	0.31	0.43	0.82	0.7	0.56	1.1	0.52
44684210	15482350			1.12868	2.25			0.492666				Lungs	0.41	1.28	0.28	0.83	0.96	0.76	0.98	1.29	1.1	1.18	2.56	2.25
30919670	4000832			1.19071	2.17			0.93126
6883770	7476006			0.745224				1
42667420	48858680			0.351765				1				Fig. 7i
64447080	103293300			0.159724				0.242009				Total radiant efficiency (Gluc vs Gal)
92285800	17524600			0.561593									Gluc								Gal
94344580	29382180			0.348305								Liver	116000000000	156000000000	184000000000	126000000000	136000000000	189000000000			212000000000	363000000000	236000000000	312000000000	263000000000	238000000000
39661730	58093380			0.890435								Spleen	290000000000	340000000000	230000000000	290000000000	350000000000	237000000000			452000000000	372000000000	159000000000	352000000000	272000000000	259000000000
11038800	55756290			0.374734								Pancreas	343000000000	272000000000	241000000000	353000000000	282000000000	251000000000			509000000000	416000000000	256000000000	409000000000	316000000000	276000000000
64356020	7791453			0.793513								Kidney	543000000000	422000000000	311000000000	523000000000	442000000000	301000000000			767000000000	458000000000	305000000000	567000000000	428000000000	315000000000
103087700	325946			0.417682								Thymus	376000000000	522000000000	321000000000	386000000000	512000000000	327000000000			654000000000	522000000000	321000000000	634000000000	422000000000	371000000000
63277780	65512640			1.1326								Lungs	275000000000	297000000000	168000000000	175000000000	197000000000	268000000000			708000000000	297000000000	168000000000	508000000000	397000000000	268000000000
53810720	18061680			1.23927								Nodes									321000000000	200000000000	227000000000	260000000000	271000000000	294000000000	203000000000	355000000000
32610500	7315640
30134120	12869050
73152750	34556150											Fig. 7j
	94455000											Fold change in CD45+CD11b+F4-80+ short time (Gluc vs Gal)
	2178868												Gluc														Gal
	18946730											Spleen	1.21	1.2	1.12	1.13	1.1	1.11	0.82	0.83	0.61	0.6	0.8	0.6	0.8	0.5	1	1.1	1	1	0.8	1	0.6	0.8	0.7	0.7	0.9	1.1	0.7	0.4
	18211840											Liver	1.5	1.4	1.3	1.3	1.3	1.3	1.3	1.3	1.2	1.4	1.3	1.5	1.5	1.4	1.2	1.2	1.2	0.8	1	1.2	1.1	0.8	0.9	0.8	1.2	0.6		0.8
	11273180											Pancreas	1.4	1.7	1.1	1.5	1.6	1.6	1.6	1.6	1.6	1.6	1.6	1.6			1.4	1.4	1.1	1.5	1.3	1.2	1.4	1.1	0.8	1.2	1.5		0.8	1.2
												Lungs	0.9	1.3	1.1	1	1.4	1	2.8	2.1	1.6	1.7	2.8	1.1			0.8	0.9	1.6	1.4	0.9	0.9	1.5	1.9	2.2	2.3	1.5	1.9
												Fig. 7k
												Fold change in CD45+CD11b+F4-80+ long time (Gluc vs Gal)
													Gluc						Gal
												Spleen	1.70633	1.5443	1.74177	1.06329	2.04051	1.1	2.61772	2.28354	1.87848	2.0962	1.60506	3.74683
												Liver	2.66667	1.68485	2.09697	2.50909	1.66061	1.5	2.32121	2.30303	2.28485	3	3.17576	3.81818
												Pancreas	0.676349	0.651452	0.883817	0.572614	0.551867	0.5	1.06639	1.04564	1.28631	1.18257	0.879668	2.90456
												Lungs	2.0181	2.66516	3.16742	4.17195	0.81448	1.2	1.45249	2.0543	1.67421	2.41629	2.99095	3.52941

## Sheet: Supplementary Fig. 1
Supplementary Fig. 1a						Supplementary Fig. 1f																Supplementary Fig. 1g							Supplementary Fig. 1i
Fold change in Autofluorescence (Gluc FBS+ vs Gal FBS+)						Fold change in CSC markers (Gluc vs Gal)																Fold change in CSC markers (Sph vs Adh)							% Aufluorescence over time in Gluc-CC and Gla-CC
	PANC185	PANC185scd	PANCA6L	PANC286			Glu							Gal								Autofluorescence		CD133		CXCR4			Gluc				Gal
Gluc FBS+	5.4	2.25	7	1.34		CD90	0.9	1.1	0.8	1.12	1.2	1	0.97	1.1	11	1.3	10	2.5	5	3.5		Adh	Sph	Adh	Sph	Adh	Sph		19d	33d	35d	63d	19d	33d	35d	63d
Gal FBS+	11.2	5.81	19	3.25		SSEA-4	1.3	1.1	0.8	0.7				1.5	2.2	3.66	2.5					0.86	11.82	0.98	1.94	0.96	2.63		0.37	0.66	1.56	1.04	2.4	4.51	5.43	5.18
																						1.02	10.47	0.96	1.98	0.98	2.54		0.37	0.75	1.97	1.14	2.52	6.09	5.08	5.35
																						0.96	10.59	0.96	1.99	0.98	2.76		0.34	0.53	1.74	1.67	2.35	3.25	4.76	4.36
Supplementary Fig. 1c																						1.04	9.68	0.95	1.99	0.93	2.3		0.35	0.64	1.47	1.78	2.28	3.88	4.48	4.37
Fold change in AnnexinV+DAPI+ (Gluc FBS+ vs Gal FBS+)																						1.13	9.46	0.96	1.96	1.25	2.45		0.27		1.09		1.81
	PANC185	PANC185scd	PANCA6L	PANC286																		1.08	2.55	1.05	1.99	0.93	2.4		0.31		1.21		1.9
Glu FBS+	1.9	1.04	1.78	2.29																		1.1	1.88	1.04	2.01	0.93	2.67		0.32				1.51
Gal FBS+	3	1.75	2.24	5.3																		1.11	2.32	1.04	2	0.91	2.25						1.61
																						0.89	1.77	1.03	1.89	0.91	1.22
																						0.86	1.99	1.04	1.89	1.23	1.21
																						1.03	2.96	0.96	1.89	1.08	1.34
																						0.87	3.1	0.97	1.89	1.09	0.97
																						1.33	3.13	0.97	1.89	1.13	1.15
																						0.73	2.86	0.95	1.9	0.98	1.15
																						1.1	2.81	0.97	1.9	0.85	1.27
																						1.09	2.76	1.04	1.9	1.01	0.93
																						1.03	2.85	1.04	2.93	1.04	2.31
																						1.05	2.71	1.04	4.42	1.09	3.54
																						0.93	2.78	1.03	3.35	0.93	2.1
																						0.92		1.04	3.25	0.8	1.67
																						1.01		0.95	2.87	1.25	1.96
																						0.91		0.88	4.13	1.04	3.44
																						0.96		1.1	3.21	0.97	1.96
																								0.93	3.02	0.92	1.51
																								1.24		1.04
																								0.89		1.11
																								0.88		0.99
																								1.07		0.9
																								0.95		0.87
																								1.12		0.92

## Sheet: Supplementary Fig. 2
Supplementary Fig. 2a											Supplementary Fig. 2e									Supplementary Fig. 2g														Supplementary Fig. 2m
% Autofluoresecnce in Fluo-negative sorted population over time in Gluc and Gal											Number of 1st and 2nd generation spheres counted									Fold change in lncRNA genes (Gluc vs Gal)														Extreme limiting dilution assay analysis CD133- (A) vs CD133+ (B)								Extreme limiting dilution assay analysis Fluo- (A) vs Fluo+ (B)
Gluc					Gal						1st gen		2nd gen								Gluc						Gal
0d	1d	4d	6d	11d	0d	1d	4d	6d	11d		CD133- Ctl	CD133+ Ctl	CD133- Ctl	CD133+ Ctl						GARS	1	1.2	1.3	1	1.1	1.14	3	2	1.4	1.6	1.9	2.1
0	0.05	1.17	1.07	0.29	0	0.13	0.75	0.53	0.64		74	145	131	270						MKLN1	1	1.2	1.3	1	1.1	1.14	4	3	2.1	2.3	1.6	1.8
0	0.2	0.9	0.076	0.44	0	0.08	0.7	0.87	0.81		56	182	149	244						SFPQ	1	1.2	1.14	1	1.1	1.14	3	2	1.7	1.9	1.4	1.6
0	0	0.6	0.69	0.25	0	0.15	0.85	1.21	0.95		48	180	169	285						HOTAIR	1	1.2	1.14	1.18	1	1.1	1.6	1.8	1.2	1.3	1.4	1.6
0	0.11	0.83	0.63	0.29	0	0.12	1.44	1.29	0.625											MSI-1	1	1.2	1.14	1.18	1	1.1	2.2	2.5	1.4	1.6	1.6	1.9
Supplementary Fig. 2b											Supplementary Fig. 2f
% CD133 in CD133-negative sorted population over time in Gluc and Gal											Fold change in Pluripotency genes (Sph vs Adh)									Supplementary Fig. 2h
Gluc					Gal						OCT3/4		KLF4		SOX2		NANOG			Size (mm3) for each injection (Gluc vs Gal)
0d	1d	4d	6d	11d	0d	1d	4d	6d	11d		Adh	Sph	Adh	Sph	Adh	Sph	Adh	Sph			Gluc						Gal
0	11.6	23.3	14.2	12.3	0	11.5	23	22.4	26.9		0.45	1.5	2.17	3.01	0.74	0.7	0.85	3.9		50.000 cells/inj	5	4					6	6	4	5	5	4
0	12.8	24.4	14.9	14	0	11.7	21.9	19.6	30.4		0.64	2.1	1.26	3.2034	0.74	0.7	0.5	2.9		10.000 cells/inj	16	3	2				4	4	4.5	2	3	1
0	12.2	23.85	14.55	13.15	0	11.6	22.45	21	28.65		1.6	2.1445	1.87	3.068	1.34	1.3426	2.51	1.48		5.000 cells/inj	6.5						3	2.5
0	10	19	11	11.5	0	13	24	23	31		0.87	2.8153	1.83	2.0775	1.45	1.4459	0.97	3.5712		1.000 cells/inj							5.5	7	5.5
											2.59	3.3502	0.99	1.9452	0.58	2.6782	2.13	2.262
											1.43	4.5907	0.58	2.265	0.61	2.6265	1.78	2.238
Supplementary Fig. 2c											0.68	2.2	1.1	0.57	1.1	2.58	0.22	1.24		Supplementary Fig. 2i
% Live cells in marker-negative sorted population over time in Gluc and Gal											0.49	1.56	0.57	3.14	0.5	2.61	0.22	1.27		Weight (mg) for each injection (Gluc vs Gal)
Gluc			Gal								1.93	2.22	0.3	2.2	1.36	1.1	0.58	3.33			Gluc						Gal
4d	6d	11d	4d	6d	11d						1.44	4.64	0.67	3.28	1.74	1.5	1.79	2.34		50.000 cells/inj	126	50					83	34	33	23	19	19
83.971	90.944	88.215	71.085	81.896	49.167						1.81	3.8186	0.38	2.1665	2.24	1.3603	1.24	3.155		10.000 cells/inj	987	13	7				27	20	16	2	2.3	30
83.062	92.156	91.095	69.011	81.896	50.944						0.06	0.183	0.27	1.1247	1.07	0.7359	1	2.7879		5.000 cells/inj	163						4.5	3
97.916	85.032	110.042	101.444	96.853	41.538						0.28	0.8877		2.1295	1.36	2.2351	0.79	4.5465		1.000 cells/inj							67	120	36	24
98.977	85.487	117.469	97.445	96.261	49.167						0.76	2.446		1.4493	1.28	2.0749	0.72	4.1554
											0.49	1.571		0.1548	0.29	1.3629	0.31	1.8059
											0.48	1.5492		1.0087	0.39	2.2823	0.39	2.2228		Supplementary Fig. 2j
Supplementary Fig. 2d																				%mCherry+ cells for each injection (Gluc vs Gal)
% Live cells in marker-positive sorted population over time in Gluc and Gal																					Gluc					Gal
Gluc			Gal																	50.000 cells/inj	20.7	19.9	16.2			16.5	10.8	7.38	7.19	24.3
4d	6d	11d	4d	6d	11d															10.000 cells/inj	10.8	10.1	7.38			8.57	8.32	8.83	7.2
55.897	96.691	96.38	40.113	85.212	97.677															5.000 cells/inj	2.4	5.17	3.8			10	6.6	8.6
53.562	97.158	98.248	45.552	76.827	111.048															1.000 cells/inj						8.82	6.35	7.12
73.025	111.016	85.636	54.618	112.181	101.983
74.426	115.064	89.218	60.963	121.7	91.331

## Sheet: Supplementary Fig. 3
Supplementary Fig. 3b																				Supplementary Fig. 3e
Fold change in Mitotrackers (Gluc vs Gal)																				Luminiscence of ATP production (Gluc vs Gal)
	Gluc									Gal											Gluc					Gal
DeepRed	0.65	0.57	0.34	1.3	1.36	1.59	1.44	0.94	1	1.87	1.3	1.22	1.9	1.97	1.71	1.66	1.9	1.75		PANC185	6271.79	7448.79	6390.79	10903.8	10369.8	8293.8	8785.8	6436.8	13069.8	7680.8
MitoBlue	0.34	1.5	1.25	1.9	1.2	0.89	0.98	0.76	0.68	1.76	2.1	3	1.8	2.2	2.4	1.98	1.89	2		PANC185scd	6107.79	6937.79	6156.79	8303.79	8455.79	4789.8	5195.8	6828.8	10053.8	6093.8
CMXRos	1.25	0.94	0.84	1.32	0.92	0.93	0.93	0.7	1.33	2.1	2.37	2.33	2.2	2	2.1	2.02	2.03	1.94		PANCA6L	9569.79	7559.79	8181.79	10925.8	8883.79	5742.8	10294.8	5897.8	6773.8	10395.8
CMH2XRos	0.88	1.33	0.64	1.13	1.1	0.97	1.4	0.79	1.12	1.45	1.57	1.45	1.2	1.7	1.89	1.3	1.78	1.67		PANC286	6754.79	3345.8	5494.79	8280.79	6641.8	7051.8	10969.8	7987.8	5698.8	10970.8
MitoSOX	0.41	0.2	1.8	0.63	0.24	1.22	1.85	1.5	1.7	1	3.15	1.9	1.55	3.52	3.4	2.8	2.2	3.2
																				Supplementary Fig. 3i
Supplementary Fig. 3c																				Fold change in PARKIN (Gluc vs Gal)
ECAR data over time (Gluc vs Gal)																				Gluc						Gal
Time (minutes)	PANC185 Gluc			PANC185 Gal																0.87	1.1	1	0.94	0.73	1.089	1.4	1.5	1.6	1.75	1.39	1.58
1.59567	43.1515	47.0641	41.5944	14.81	9.62	7.5
8.19677	42.2513	43.073	38.0774	15.5	14.3	8.9
14.8025	40.8703	42.3343	36.9812	13.4	11	7.4
21.4081	41.4719	42.6335	37.4571	13.5	11.5	7.5
28.0935	47.3248	50.6487	45.1233	15.8	15.5	11.6
34.6611	58.8458	60.587	55.3504	21.1	19.6	12.8
41.2639	62.8901	64.6518	57.4449	21	18.6	10.8
47.95	73.3811	73.9828	63.9889	32.5	28.4	23
54.5566	72.9684	72.8593	63.665	31	28.3	22.5
61.1637	71.1994	70.9215	62.0842	29	26.5	21
67.8557	61.2862	61.3791	54.9219	16	13.1	12.25
74.4227	61.0143	61.6443	54.3925	13	10.4	6
81.0223	58.6284	59.1558	52.9065	11.5	9.4	5.7
Supplementary Fig. 3d
Absorbance of lactate production (Gluc vs Gal)
	Gluc						Gal
PANC185	0.623	0.562	0.532	0.587	0.586	0.591	0.45	0.456	0.456	0.479	0.484	0.488
PANC185scd	0.611	0.65	0.671	0.59	0.592	0.592	0.505	0.53	0.507	0.59	0.588	0.589
PANCA6L	0.235	0.216	0.246	0.329	0.293	0.294	0.21	0.203	0.22	0.192	0.19	0.188
PANC286	0.516	0.54	0.479	0.493	0.495	0.496	0.446	0.446	0.461	0.39	0.392	0.389

[truncated: 3 more sheets: Supplementary Fig. 5, Supplementary Fig. 6, Supplementary Fig. 7]
